# Supplementary material for: An Objective Approach to Select Climate Scenarios when Projecting Species Distribution under Climate Change
Source: PLoS One. 2016 Mar 25;11(3):e0152495. doi: 10.1371/journal.pone.0152495 (PMC4807766; doi:10.1371/journal.pone.0152495)
Supplement: S4 Text — (TXT) [file pone.0152495.s004.txt]

################################################################################
#                                                                              #
# This set of R functions can be used to perform a k-means clustering in which #
# initial seeds are defined by a hierarchical clustering. It is based on the   #
# kmeans function in the package <stats>.                                      #
#                                                                              #
# It has two parts:                                                            #
#    Part I  - Definition of the functions                                     #
#    Part II - Application on the dataset given in Appendix S4                 #
#                                                                              #
# List of functions:                                                           #
#    1) Standardization: To standardize values of a vector or a data frame.    #
#    2) euclidean.dist: To calculate Euclidean distance between two points in  #
#                       a multidimensional space (>= 2).                       #
#    3) K.means: To perform a k-means clustering in which initial seeds are    #
#                defined by a hierarchical clustering (hclust function).       #
#                This function also allows to select the optimum number of     #
#                clusters based on the inflexion point of the Rsq profile (see #
#                Appendix S2 for further details on the method .               #
#                User has to define several options:                           #
#                   DIST - The distance metric to compute on data before       #
#                          performing the hclust algorithm,                    #
#                   METHOD - The agglomerative criterion to produce the        #
#                            hierarchical clustering                           #
#                   STD - (logical) To standardize data before performing      #
#                         clustering                                           #
#                   NITER - Number of iterations for the k-means algorithm     #
#                           (see ?kmeans for further details)                  #
#    4) NN.kmeans: To select one object by cluster. Based on the minimum       #
#                  distance between cluster center and objects of this cluster #
#                  User has to define several options:                         #
#                     KMEANS: Result of the function K.means                   #
#                     LABELS: Vector with the name of each object              #
#                     STD - If TRUE, data are standardized                     #
#                                                                              #
# This R script is linked to the following paper:                              #
#                                                                              #
# Casajus, N., Perie, C., Lambert, M.-C., de Blois, S. & Berteaux, D.          #
#      An objective approach to select climate scenarios when projecting       #
#      species distribution under climate change. Submitted to PlosONE 2015.   #
#                                                                              #
################################################################################


# I) FUNCTIONS DEFINITION
#-----------------------------------


Standardization <- function(data){

   if (is.null(dim(data))){
      data <- (data-mean(data))/sd(data)
   }else{
      for (i in 1 : ncol(data))
         data[,i] <- (data[,i]-mean(data[,i]))/sd(data[,i])
   }
   return(data)
}


euclidean.dist <- function(x1,x2){

   d <- 0
   for (i in 1 : length(x1)) d <- d + (x1[i] - x2[i])^2
   return(sqrt(d))
}


K.means <- function(data,dist = "euclidean",method = "ward",niter = 999,Std = T){

   if (Std) data <- Standardization(data)

   # Distance matrix
   tsid <- dist(data,method = dist)

   # Hierarchical clustering to define initial seeds for k-means
   tsul <- hclust(tsid,method = method)

   # K-means from 2 to n groups
   GRP <- list()
   for (i in 2 : (nrow(data)-1)){
      centres <- cutree(tsul,i)
      Kcoor <- as.data.frame(matrix(nrow = i,ncol = ncol(data)))
      colnames(Kcoor) <- colnames(data)
      for (j in 1 : i){
         pos <- which(centres == j)
         Kcoor[j,] <- apply(data[pos,],2,mean)
      }
      GRP[[i]] <- kmeans(data,centers = Kcoor,iter.max = niter)
   }

   # Rsq calculation for each clustering
   rsq <- 0
   for (i in 2 : length(GRP)){
      ssw <- sum(GRP[[i]]$"withinss")
      xmean <- apply(data,2,mean)
      centers <- rbind(GRP[[i]]$centers,xmean)
      bss <- as.matrix(dist(centers)^2)
      ssb <- sum(as.vector(bss[nrow(bss),])*c(GRP[[i]]$size,0))
      rsq[i] <- 1-(ssw/(ssw+ssb))
   }
   rsq <- c(rsq,1)

   # Select optimal number of groups
   x <- as.data.frame(matrix(c(1,0,round(length(rsq)/2),0.5,27,1),byrow = T,nrow = 3,ncol= 2))
   colnames(x) <- c("Grp","Rsq")
   mod <- lm(Rsq ~ Grp,data = x)

   benef <- NULL
   for (i in 1 : length(rsq)) benef <- c(benef,mod$coef[[1]] + mod$coef[[2]]*i)

   plot(rsq,type = "b",pch = 19,axes = F,cex.lab = 0.75,font.lab = 2,
        xlab = "Number of groups",ylab = "RSQ",main = "")
   axis(2,seq(0,1,0.1),seq(0,1,0.1),cex.axis = 0.75,las = 2,pos = 1)
   axis(1,seq(1,length(rsq),2),seq(1,length(rsq),2),cex.axis = 0.75,las = 1,pos = 0)

   points(c(1 : length(rsq)),benef,type = "b",pch = 19)
   points(c(1,length(rsq)),c(0,1),type = "l",lty = 1,lwd = 1)
   points(c(1 : length(rsq)),rsq-benef,type = "b",pch = 19)

   points(x = c(which.max(rsq-benef),which.max(rsq-benef)),
          y = c(0,rsq[which.max(rsq-benef)]),lty = 2,type = "l",col = "red")
   points(x = c(1,which.max(rsq-benef)),
          y = c(rsq[which.max(rsq-benef)],rsq[which.max(rsq-benef)]),lty = 2,type = "l",col = "red")
   points(x = which.max(rsq-benef),y = rsq[which.max(rsq-benef)],type = "b",pch = 19,col = "red")
   points(x = which.max(rsq-benef),y = (rsq-benef)[which.max(rsq-benef)],type = "b",pch = 19,col = "red")

   text(x = which.max(rsq-benef)+0.5,y = 0.025,labels = which.max(rsq-benef),col = "red",font = 2)
   text(x = 2.1,y = rsq[which.max(rsq-benef)]+0.025,labels = round(rsq[which.max(rsq-benef)],2),col = "red",font = 2)

   return(GRP[[which.max(rsq-benef)]])
}


NN.kmeans <- function(data,kmean,labels,Std = T){

   if (Std) data <- Standardization(data)

   Res <- as.data.frame(matrix(nrow = nrow(kmean$"centers"),ncol = 3))
   colnames(Res) <- c("Object","Cluster","n")

   for (i in 1 : nrow(kmean$"centers")){
      pos <- which(kmean$"cluster" == i)
      z <- apply(data[pos,],1,euclidean.dist,x2 = kmean$"centers"[i,])
      Res[i,"Object"] <- labels[pos[which.min(z)]]
      Res[i,"Cluster"] <- i
      Res[i,"n"] <- length(pos)
   }
   return(Res)
}


# II) APPLICATION
#-----------------------------------


# Importing data
(tab <- read.delim("Casajus_etal_AppendixS4.txt"))


# Performing k-means
(km <- K.means(data = tab[,-1],dist = "euclidean",method = "ward",niter = 999,Std = T))


# Selecting statistical individu the nearest of the cluster center
(sel <- NN.kmeans(data = tab[,-1],kmean = km,labels = as.character(tab[,1]),Std = T))
