# Supplementary material for: An Objective Approach to Select Climate Scenarios when Projecting Species Distribution under Climate Change
Source: PLoS One. 2016 Mar 25;11(3):e0152495. doi: 10.1371/journal.pone.0152495 (PMC4807766; doi:10.1371/journal.pone.0152495)
Supplement: S5 Text — (TXT) [file pone.0152495.s005.txt]

Scenario	dTavg	dPrec	dPuse
cgcm3.1_A2	5	18.2	-4.2
cgcm3.1_A1B	3.9	15.3	-3.6
cgcm3.1_B1	2.8	7.7	-3.2
cm3_A2	4.5	9.4	-4
cm3_A1B	3.5	8.4	-3.1
cm3_B1	2.2	5.4	-2.5
mk3.0_A2	3.9	11.8	-1.6
mk3.0_A1B	2.8	6.7	-2.8
mk3.0_B1	1.8	4.8	-1.5
mk3.5_A2	4.7	11	-2.7
mk3.5_A1B	3.9	15.4	-0.7
mk3.5_B1	2.9	7.3	-2.5
cm2.0_A2	5.2	3.9	-7.4
cm2.0_A1B	4.3	9.6	-3.4
cm2.0_B1	2.8	8.1	-2
cm4_A2	6.9	2.8	-2.4
cm4_A1B	5.8	5.4	-2.8
cm4_B1	4.2	1.6	-2.2
miroc3.2_A2	6.8	-0.8	-9.3
miroc3.2_A1B	5.8	3.1	-7.1
miroc3.2_B1	4	5.7	-5.2
echog_A2	5	12.6	-0.1
echog_A1B	4.8	11.4	-0.2
echog_B1	3.4	5.9	0.3
cgcm2.3.2_A2	3.7	13.7	-1.1
cgcm2.3.2_A1B	3.3	11	-1.3
cgcm2.3.2_B1	2.5	8.9	0.2
